# Supplementary material for: Valve turning towards on-cycle in cobalt-catalyzed Negishi-type cross-coupling
Source: Nat Commun. 2023 Aug 2;14:4638. doi: 10.1038/s41467-023-40269-y (PMC10397345; doi:10.1038/s41467-023-40269-y)
Supplement: Supplementary file 3 — Source Data [file 41467_2023_40269_MOESM3_ESM.txt]

B3LYP-D3 geometries for all the optimized compounds and transition states.
1a
B3LYP-D3 SCF energy:   -2897.53213790 a.u.
B3LYP-D3 enthalpy:   -2897.434545 a.u.
B3LYP-D3 free energy:   -2897.476541 a.u.
M06 SCF energy in solution:   -2897.83959292 a.u.
M06 enthalpy in solution:   -2897.742000 a.u.
M06 free energy in solution:   -2897.783996 a.u.

Cartesian coordinates
ATOM       X           Y           Z
C       -1.491226    1.216710    0.000000
C       -0.097581    1.218222   -0.000013
C        0.591616    0.000049    0.000009
C       -0.097622   -1.218134   -0.000002
C       -1.491228   -1.216594   -0.000010
C       -2.199171    0.000079    0.000014
H       -2.037438    2.161841    0.000003
H        0.453351    2.159902   -0.000009
H       -2.037497   -2.161692   -0.000009
C       -3.635139    0.000072    0.000006
N       -4.796256   -0.000194   -0.000004
H        0.453356   -2.159855    0.000000
Br       2.493261   -0.000036    0.000000
2a
B3LYP-D3 SCF energy:   -2470.79783732 a.u.
B3LYP-D3 enthalpy:   -2470.697878 a.u.
B3LYP-D3 free energy:   -2470.741347 a.u.
M06 SCF energy in solution:   -2471.18718616 a.u.
M06 enthalpy in solution:   -2471.087227 a.u.
M06 free energy in solution:   -2471.130696 a.u.

Cartesian coordinates
ATOM       X           Y           Z
C       -1.475927    1.207096    0.000002
C       -2.874919    1.209106    0.000002
C       -3.576315   -0.000538   -0.000001
C       -2.874181   -1.209726    0.000002
C       -1.475197   -1.206809    0.000004
C       -0.750630    0.000380    0.000000
H       -0.949149    2.166051    0.000003
H       -3.419001    2.157705    0.000003
H       -4.669601   -0.000883   -0.000001
H       -0.947864   -2.165447    0.000004
H       -3.417606   -2.158573    0.000002
Zn       1.179216    0.000338   -0.000001
Cl       3.305280   -0.000356   -0.000002
2a'
B3LYP-D3 SCF energy:   -2965.89091233 a.u.
B3LYP-D3 enthalpy:   -2965.620996 a.u.
B3LYP-D3 free energy:   -2965.690036 a.u.
M06 SCF energy in solution:   -2966.40691217 a.u.
M06 enthalpy in solution:   -2966.136996 a.u.
M06 free energy in solution:   -2966.206036 a.u.

Cartesian coordinates
ATOM       X           Y           Z
C       -1.678268    1.382921    0.042467
C        0.009436    2.285588    1.357800
C       -0.484774    3.582087    1.201823
C       -1.625887    3.763481    0.417430
C       -2.229589    2.653882   -0.175339
C       -2.239213    0.130727   -0.538613
C       -1.869232   -2.143922   -0.855634
C       -3.121149   -2.319018   -1.447949
C       -3.950717   -1.203236   -1.583673
C       -3.513737    0.037222   -1.115775
H        0.917899    2.083368    1.932406
H        0.022000    4.424451    1.675839
H       -2.037948    4.762643    0.257580
H       -3.105649    2.780036   -0.811952
H       -1.182717   -2.974176   -0.666764
H       -3.437867   -3.308564   -1.782020
H       -4.941669   -1.299777   -2.033668
H       -4.166312    0.908467   -1.178215
N       -1.446051   -0.948949   -0.442799
N       -0.579877    1.224313    0.804615
Zn       0.446065   -0.742141    0.611211
Cl       0.051562   -2.414225    2.028152
C        2.150974   -0.218644   -0.263175
C        2.321877    0.946749   -1.035252
C        3.280018   -1.049006   -0.111046
C        3.548202    1.272931   -1.628444
H        1.474676    1.627546   -1.183984
C        4.512812   -0.737215   -0.696386
H        3.187650   -1.962293    0.486770
C        4.650030    0.428149   -1.458895
H        3.646279    2.186166   -2.224360
H        5.370705   -1.402604   -0.557166
H        5.611247    0.677072   -1.918111
3aa
B3LYP-D3 SCF energy:    -555.16673264 a.u.
B3LYP-D3 enthalpy:    -554.974586 a.u.
B3LYP-D3 free energy:    -555.023356 a.u.
M06 SCF energy in solution:    -555.33007596 a.u.
M06 enthalpy in solution:    -555.137929 a.u.
M06 free energy in solution:    -555.186699 a.u.

Cartesian coordinates
ATOM       X           Y           Z
C       -2.841176   -0.000188    0.000002
C       -2.129680   -1.148298   -0.395782
C       -0.737849   -1.141803   -0.393719
C       -0.012431   -0.000251    0.000081
C       -0.737803    1.141427    0.393700
C       -2.129588    1.147965    0.395755
H       -2.675652   -2.039095   -0.712569
H       -0.200973   -2.031915   -0.727947
H       -0.200797    2.031549    0.727689
C        2.194903    1.142086   -0.394474
C        3.591033    1.141683   -0.395925
C        4.295321    0.000279   -0.000063
C        3.591393   -1.141317    0.395894
C        2.195265   -1.142135    0.394533
C        1.472628   -0.000160   -0.000051
H        1.656682    2.031786   -0.729616
H        4.131961    2.035970   -0.715636
H        5.388137    0.000451   -0.000055
H        1.657355   -2.031938    0.729888
H        4.132610   -2.035404    0.715682
H       -2.675600    2.038802    0.712395
C       -4.276632    0.000113    0.000003
N       -5.438006    0.000483    0.000063


31
B3LYP-D3 SCF energy:   -2337.84237136 a.u.
B3LYP-D3 enthalpy:   -2337.669479 a.u.
B3LYP-D3 free energy:   -2337.725519 a.u.
M06 SCF energy in solution:   -2338.21944453 a.u.
M06 enthalpy in solution:   -2338.046552 a.u.
M06 free energy in solution:   -2338.102592 a.u.

Cartesian coordinates
ATOM       X           Y           Z
C        1.328908   -0.727227    0.000179
C       -0.048359   -2.634012    0.000101
C        1.039682   -3.487038    0.000206
C        2.337452   -2.925879    0.000299
C        2.476015   -1.547274    0.000283
C        1.331247    0.723135    0.000145
C       -0.039825    2.634353   -0.000035
C        1.050976    3.483880    0.000066
C        2.346896    2.918508    0.000212
C        2.481015    1.539468    0.000253
H       -1.074958   -3.011291    0.000021
H        0.887926   -4.567677    0.000213
H        3.219960   -3.569305    0.000381
H        3.468578   -1.094801    0.000347
H       -1.065195    3.014960   -0.000152
H        0.902715    4.565002    0.000032
H        3.231485    3.559071    0.000293
H        3.472114    1.083794    0.000370
N        0.077603    1.286827   -0.000005
N        0.073410   -1.286833    0.000094
Co      -1.438198    0.002167   -0.000132
Cl      -3.593671    0.005547   -0.000519
11
B3LYP-D3 SCF energy:   -2337.80351857 a.u.
B3LYP-D3 enthalpy:   -2337.629570 a.u.
B3LYP-D3 free energy:   -2337.681323 a.u.
M06 SCF energy in solution:   -2338.20178713 a.u.
M06 enthalpy in solution:   -2338.027839 a.u.
M06 free energy in solution:   -2338.079592 a.u.

Cartesian coordinates
ATOM       X           Y           Z
C        1.428558    0.610786   -0.000028
C        2.165611   -1.615326   -0.000499
C        3.492280   -1.214982    0.000012
C        3.798355    0.158183    0.000450
C        2.749182    1.073216    0.000431
C        0.216202    1.412385    0.000061
C       -2.125933    1.205550   -0.000146
C       -2.280004    2.585080   -0.000140
C       -1.139522    3.405470   -0.000003
C        0.118190    2.809294    0.000089
H        1.884513   -2.672113   -0.000940
H        4.281317   -1.969402    0.000093
H        4.835128    0.499740    0.000823
H        2.945837    2.146733    0.000784
H       -2.968318    0.511814   -0.000294
H       -3.284425    3.012139   -0.000255
H       -1.235944    4.493185   -0.000026
H        1.024777    3.416480    0.000143
N       -0.905012    0.623972   -0.000076
N        1.135650   -0.733399   -0.000582
Co      -0.649925   -1.182961   -0.000208
Cl      -2.475700   -2.312386    0.000502
310
B3LYP-D3 SCF energy:   -5235.40583914 a.u.
B3LYP-D3 enthalpy:   -5235.133030 a.u.
B3LYP-D3 free energy:   -5235.210001 a.u.
M06 SCF energy in solution:   -5236.08888023 a.u.
M06 enthalpy in solution:   -5235.816071 a.u.
M06 free energy in solution:   -5235.893042 a.u.

Cartesian coordinates
ATOM       X           Y           Z
C        0.109181   -2.139261   -0.121769
C       -2.208129   -1.905046   -0.311761
C       -2.439179   -3.084899    0.379760
C       -1.335718   -3.821989    0.842963
C       -0.057063   -3.341189    0.586484
C        1.413646   -1.558389   -0.468476
C        2.458164    0.251686   -1.518762
C        3.721183   -0.284095   -1.301221
C        3.820607   -1.514505   -0.631493
C        2.659410   -2.158823   -0.217941
H       -3.038480   -1.302008   -0.686151
H       -3.463357   -3.421376    0.549939
H       -1.476880   -4.754127    1.394132
H        0.816034   -3.892112    0.937692
H        2.299608    1.193028   -2.052945
H        4.608741    0.246090   -1.650953
H        4.796676   -1.967753   -0.444259
H        2.717728   -3.124411    0.285417
N        1.338712   -0.359698   -1.100821
N       -0.971487   -1.426441   -0.564217
Co      -0.532461    0.336322   -1.397522
Cl      -0.580443    1.724080   -3.124589
C       -2.546259    1.127169    0.935831
C       -1.690205    1.859647    0.073737
C       -0.318710    1.954540    0.371856
C        0.186601    1.275577    1.495557
C       -0.647866    0.527352    2.330886
H       -2.096225    2.428737   -0.764228
H        0.322601    2.594350   -0.234912
H       -0.233744    0.003215    3.192751
Br       2.043214    1.378535    1.883144
C       -2.014487    0.459910    2.051518
H       -2.673163   -0.122777    2.697637
C       -3.939516    1.004324    0.630618
N       -5.064086    0.867326    0.372213
110
B3LYP-D3 SCF energy:   -5235.36758308 a.u.
B3LYP-D3 enthalpy:   -5235.094513 a.u.
B3LYP-D3 free energy:   -5235.166900 a.u.
M06 SCF energy in solution:   -5236.05203744 a.u.
M06 enthalpy in solution:   -5235.778967 a.u.
M06 free energy in solution:   -5235.851354 a.u.

Cartesian coordinates
ATOM       X           Y           Z
C        2.479148    0.089331    0.396773
C        1.247833    1.649047    1.621668
C        2.319078    2.537114    1.632183
C        3.511210    2.180998    0.990842
C        3.591073    0.938807    0.364560
C        2.406503   -1.245374   -0.202405
C        0.971506   -3.047303   -0.589711
C        2.004590   -3.817537   -1.112155
C        3.285691   -3.258670   -1.199846
C        3.486055   -1.961402   -0.734163
H        0.292544    1.859140    2.106045
H        2.213230    3.498639    2.137678
H        4.363755    2.863347    0.975577
H        4.501724    0.634427   -0.152956
H       -0.042907   -3.439411   -0.501383
H        1.803112   -4.836699   -1.446135
H        4.117893   -3.832689   -1.612673
H        4.477934   -1.509095   -0.762225
N        1.154175   -1.784913   -0.158587
N        1.323516    0.448035    1.018830
Co      -0.192782   -0.688884    0.657723
Cl      -1.431020   -0.033351    2.374026
C       -3.108606   -0.930595   -0.254495
C       -1.779838   -1.167939   -0.739431
C       -0.948912   -0.055895   -1.100988
C       -1.506503    1.258860   -0.948627
C       -2.767279    1.469158   -0.442863
H       -1.567478   -2.159351   -1.145233
H       -0.149383   -0.178085   -1.838010
H       -3.143222    2.483839   -0.304913
Br      -0.404758    2.738197   -1.437512
C       -3.577978    0.363102   -0.082715
H       -4.572638    0.534905    0.330026
C       -3.928838   -2.056114    0.079977
N       -4.578261   -2.986346    0.330974
3TS-1
B3LYP-D3 SCF energy:   -5235.38599669 a.u.
B3LYP-D3 enthalpy:   -5235.114252 a.u.
B3LYP-D3 free energy:   -5235.190486 a.u.
M06 SCF energy in solution:   -5236.07499285 a.u.
M06 enthalpy in solution:   -5235.803248 a.u.
M06 free energy in solution:   -5235.879482 a.u.
Imaginary frequency:     -84.3230 cm-1

Cartesian coordinates
ATOM       X           Y           Z
C        2.807936   -0.553483   -0.192136
C        1.744880   -2.628517   -0.170008
C        2.951072   -3.303319    0.017186
C        4.124512   -2.549389    0.110900
C        4.058002   -1.160349   -0.006403
C        2.609596    0.904489   -0.409628
C        1.099931    2.566722   -1.016162
C        2.082129    3.555027   -0.977205
C        3.379966    3.183350   -0.617491
C        3.647059    1.844217   -0.335960
H        0.788367   -3.144620   -0.289989
H        2.967206   -4.392689    0.081093
H        5.089531   -3.039981    0.257565
H        4.970485   -0.565313    0.031335
H        0.067557    2.802730   -1.286050
H        1.829442    4.588730   -1.219220
H        4.177999    3.927015   -0.560494
H        4.655076    1.535598   -0.059091
N        1.350016    1.284390   -0.731037
N        1.685915   -1.297290   -0.244743
Co      -0.069619   -0.238781   -0.497197
Cl      -0.966686   -1.403977   -2.178081
C       -4.277789    0.087113   -0.056309
C       -3.505606    1.259645   -0.170897
C       -2.184109    1.275669    0.262097
C       -1.596109    0.084922    0.750270
C       -2.393409   -1.065966    0.958725
H       -3.953741    2.161477   -0.593542
H       -1.597831    2.194190    0.218902
H       -1.945166   -1.960666    1.392854
Br       0.008505    0.365129    2.162602
C       -3.706970   -1.070507    0.526680
H       -4.310416   -1.975335    0.623044
C       -5.636801    0.074397   -0.503048
N       -6.742866    0.067171   -0.861284
1TS-1
B3LYP-D3 SCF energy:   -5235.34216693 a.u.
B3LYP-D3 enthalpy:   -5235.069447 a.u.
B3LYP-D3 free energy:   -5235.141367 a.u.
M06 SCF energy in solution:   -5236.03014510 a.u.
M06 enthalpy in solution:   -5235.757425 a.u.
M06 free energy in solution:   -5235.829345 a.u.
Imaginary frequency:     -84.0686 cm-1

Cartesian coordinates
ATOM       X           Y           Z
C       -2.334492   -0.615507    0.143729
C       -1.245296   -2.684535    0.003141
C       -2.180429   -3.274707    0.847013
C       -3.239839   -2.499050    1.331256
C       -3.321991   -1.157913    0.971332
C       -2.295451    0.771751   -0.346112
C       -1.096807    2.238930   -1.708501
C       -2.043152    3.244996   -1.539938
C       -3.160243    2.981648   -0.739448
C       -3.294356    1.729958   -0.146448
H       -0.406970   -3.231611   -0.429120
H       -2.077498   -4.328295    1.110600
H       -3.990246   -2.936241    1.993401
H       -4.121042   -0.524842    1.355238
H       -0.209762    2.387892   -2.328325
H       -1.903144    4.210751   -2.027347
H       -3.921712    3.748368   -0.581328
H       -4.156267    1.499982    0.478923
N       -1.219588    1.039410   -1.124992
N       -1.335789   -1.390471   -0.345485
Co       0.011516   -0.442833   -1.281675
Cl       1.017002   -2.066203   -2.315038
C        3.992553    0.327491    0.389662
C        3.269779    1.328204   -0.271652
C        1.882095    1.204088   -0.430632
C        1.232111    0.055960    0.041687
C        1.946554   -0.937650    0.738518
H        3.784734    2.217887   -0.640307
H        1.328382    2.036977   -0.861821
H        1.421510   -1.808984    1.130034
Br      -0.464693    0.851354    2.122142
C        3.312961   -0.806354    0.905689
H        3.879302   -1.579126    1.429554
C        5.410264    0.453914    0.558595
N        6.559869    0.554550    0.694630
311
B3LYP-D3 SCF energy:   -5235.41680993 a.u.
B3LYP-D3 enthalpy:   -5235.142658 a.u.
B3LYP-D3 free energy:   -5235.219334 a.u.
M06 SCF energy in solution:   -5236.09468905 a.u.
M06 enthalpy in solution:   -5235.820537 a.u.
M06 free energy in solution:   -5235.897213 a.u.

Cartesian coordinates
ATOM       X           Y           Z
C       -2.921932    0.558192   -0.065467
C       -2.912624   -1.716491    0.413864
C       -4.305760   -1.776001    0.400698
C       -5.020370   -0.607692    0.126237
C       -4.323211    0.576355   -0.110416
C       -2.065515    1.752357   -0.251251
C        0.119373    2.551887   -0.281475
C       -0.307694    3.866367   -0.468625
C       -1.677986    4.113474   -0.558726
C       -2.567436    3.045774   -0.444476
H       -2.292332   -2.594508    0.603499
H       -4.813288   -2.721735    0.597638
H       -6.112346   -0.616186    0.098483
H       -4.864156    1.498063   -0.323829
H        1.178672    2.303704   -0.198183
H        0.425547    4.671468   -0.538222
H       -2.054055    5.128359   -0.706809
H       -3.641769    3.220680   -0.494440
N       -0.733887    1.525336   -0.189603
N       -2.253093   -0.580421    0.181972
Co      -0.166850   -0.453200    0.278109
Cl      -0.422298   -0.430790    2.501229
C        4.549915    0.151756    0.084624
C        3.728435    0.426443   -1.025592
C        2.354793    0.198843   -0.945339
C        1.776928   -0.280536    0.241573
C        2.595660   -0.572891    1.338355
H        4.172864    0.801356   -1.950328
H        1.733617    0.378031   -1.825840
H        2.150936   -0.950298    2.259199
Br      -0.040227   -2.160528   -1.361205
C        3.973374   -0.357152    1.262979
H        4.609242   -0.577579    2.123411
C        5.963931    0.388556    0.011185
N        7.106945    0.586726   -0.049673
111
B3LYP-D3 SCF energy:   -5235.39755160 a.u.
B3LYP-D3 enthalpy:   -5235.123175 a.u.
B3LYP-D3 free energy:   -5235.197166 a.u.
M06 SCF energy in solution:   -5236.08023906 a.u.
M06 enthalpy in solution:   -5235.805862 a.u.
M06 free energy in solution:   -5235.879853 a.u.

Cartesian coordinates
ATOM       X           Y           Z
C       -2.789429    0.579102   -0.626980
C       -2.927849   -1.735326   -0.826696
C       -4.298321   -1.676130   -1.086474
C       -4.918353   -0.426306   -1.126326
C       -4.156806    0.719827   -0.893122
C       -1.879347    1.699928   -0.303595
C        0.279337    2.279397    0.354937
C       -0.067064    3.623516    0.478423
C       -1.373617    4.009354    0.178313
C       -2.291097    3.034443   -0.210514
H       -2.364616   -2.671905   -0.791845
H       -4.860563   -2.596462   -1.253462
H       -5.987947   -0.340607   -1.331474
H       -4.626023    1.703336   -0.911718
H        1.281966    1.921999    0.587051
H        0.681712    4.344603    0.809786
H       -1.681447    5.054246    0.258891
H       -3.323395    3.307592   -0.427105
N       -0.595017    1.347037   -0.049248
N       -2.203507   -0.634566   -0.612255
Co      -0.177672   -0.588368   -0.175839
Cl       0.161434   -2.638640   -0.840388
C        4.471659    0.071788   -0.516710
C        3.995894   -0.543321    0.658523
C        2.629697   -0.762453    0.835785
C        1.709966   -0.361667   -0.142403
C        2.191677    0.240267   -1.317980
H        4.707194   -0.852710    1.427890
H        2.269893   -1.249332    1.743292
H        1.498487    0.553049   -2.108184
Br      -0.542676   -0.771634    2.129575
C        3.555856    0.457501   -1.513647
H        3.918836    0.925758   -2.431505
C        5.875498    0.308463   -0.697267
N        7.010826    0.507548   -0.843938
3TS-2
B3LYP-D3 SCF energy:   -8201.33764892 a.u.
B3LYP-D3 enthalpy:   -8200.791763 a.u.
B3LYP-D3 free energy:   -8200.908450 a.u.
M06 SCF energy in solution:   -8202.49771720 a.u.
M06 enthalpy in solution:   -8201.951831 a.u.
M06 free energy in solution:   -8202.068518 a.u.
Imaginary frequency:     -30.7268 cm-1

Cartesian coordinates
ATOM       X           Y           Z
C       -4.322742   -0.313235    0.182805
C       -3.850379    1.841973   -0.537110
C       -5.120326    2.296585   -0.181990
C       -6.008036    1.395900    0.406975
C       -5.611483    0.070127    0.575486
C       -3.849921   -1.715520    0.183263
C       -2.180617   -3.159452   -0.541138
C       -2.902334   -4.282886   -0.137536
C       -4.139331   -4.091443    0.477599
C       -4.624508   -2.793356    0.628975
H       -3.123443    2.497563   -1.015097
H       -5.397826    3.335372   -0.368253
H       -7.007551    1.713928    0.712309
H       -6.303841   -0.658480    0.995791
H       -1.205693   -3.252103   -1.019499
H       -2.492205   -5.280647   -0.302094
H       -4.729438   -4.942858    0.824488
H       -5.598727   -2.623733    1.086147
N       -2.630700   -1.915777   -0.362079
N       -3.455160    0.586193   -0.322489
Co      -1.560399   -0.161730   -0.734391
Cl      -2.213778   -0.100325   -3.010551
C        2.494901   -2.625442   -1.431271
C        1.931527   -1.883496   -2.488641
C        0.778606   -1.129605   -2.275493
C        0.168629   -1.064233   -1.009544
C        0.717380   -1.843217    0.025025
C        1.856132   -2.622051   -0.177574
H        2.404181   -1.901803   -3.473406
H        0.312990   -0.608542   -3.113383
H        0.243453   -1.825536    1.008580
Br      -1.436693   -0.217832    2.181352
H        2.276376   -3.203875    0.646097
C        3.740028   -3.313642   -1.601801
N        4.782398   -3.817494   -1.710024
C        3.471623   -0.383324    1.368454
C        1.901056   -0.222130    3.083183
C        2.671317   -1.023170    3.928625
C        3.885892   -1.517178    3.453719
C        4.297097   -1.190244    2.160474
C        3.825624    0.025718   -0.018418
C        3.232476    1.318879   -1.856719
C        4.364435    0.928128   -2.569335
C        5.247848    0.031668   -1.966200
C        4.981578   -0.418379   -0.675129
H        0.926531    0.173521    3.378393
H        2.314109   -1.250709    4.934188
H        4.516044   -2.149732    4.083413
H        5.247198   -1.562191    1.779444
H        2.503793    2.014684   -2.274778
H        4.537885    1.314740   -3.574802
H        6.134212   -0.324773   -2.495061
H        5.652466   -1.134946   -0.205006
N        2.969063    0.868393   -0.627874
N        2.293709    0.068204    1.840156
Zn       1.346868    1.498696    0.606205
Cl       2.104454    3.351721    1.568843
C       -0.606978    1.624882   -0.693867
C       -0.958218    2.584902    0.291229
C       -0.058247    2.131348   -1.900800
C       -0.775648    3.961578    0.082598
H       -1.385310    2.234614    1.233412
C        0.128892    3.498204   -2.106852
H        0.171300    1.434267   -2.705433
C       -0.233026    4.419887   -1.113360
H       -1.031862    4.662430    0.879633
H        0.545094    3.852186   -3.054573
H       -0.076926    5.489536   -1.273975
12
B3LYP-D3 SCF energy:   -5308.34236101 a.u.
B3LYP-D3 enthalpy:   -5308.164790 a.u.
B3LYP-D3 free energy:   -5308.225049 a.u.
M06 SCF energy in solution:   -5308.99858522 a.u.
M06 enthalpy in solution:   -5308.821014 a.u.
M06 free energy in solution:   -5308.881273 a.u.

Cartesian coordinates
ATOM       X           Y           Z
Br       2.540321   -0.048143   -1.174467
C       -1.326401    1.387596    0.091707
C        0.626777    2.405166    0.839555
C        0.067238    3.679427    0.735774
C       -1.248500    3.788525    0.280519
C       -1.954535    2.632190   -0.054144
C       -1.976068    0.089157   -0.245408
C       -1.629470   -2.197596   -0.505570
C       -2.981964   -2.427309   -0.762507
C       -3.851301   -1.334078   -0.754880
C       -3.349429   -0.060149   -0.483219
H        1.664907    2.251117    1.145995
H        0.656835    4.560658    0.994042
H       -1.719437    4.768349    0.172050
H       -2.971254    2.702023   -0.441160
H       -0.897616   -3.007764   -0.445470
H       -3.341322   -3.440251   -0.951520
H       -4.918812   -1.472770   -0.941518
H       -4.022148    0.796382   -0.436022
N       -1.153064   -0.972580   -0.281573
N       -0.062038    1.301662    0.543890
Zn       0.879810   -0.649403    0.371762
Cl       0.852409   -2.121870    2.009994
313
B3LYP-D3 SCF energy:   -2892.98375090 a.u.
B3LYP-D3 enthalpy:   -2892.617208 a.u.
B3LYP-D3 free energy:   -2892.701846 a.u.
M06 SCF energy in solution:   -2893.51994947 a.u.
M06 enthalpy in solution:   -2893.153407 a.u.
M06 free energy in solution:   -2893.238045 a.u.

Cartesian coordinates
ATOM       X           Y           Z
C        2.925456   -0.786055   -0.139429
C        2.899171    1.379509    0.703015
C        4.286181    1.486335    0.606719
C        5.006637    0.401555    0.101052
C        4.320911   -0.753374   -0.272885
C        2.086200   -1.968538   -0.442873
C       -0.073427   -2.837479   -0.371638
C        0.356130   -4.082237   -0.831288
C        1.711703   -4.252855   -1.119033
C        2.587959   -3.185899   -0.921704
H        2.277019    2.186633    1.093262
H        4.785020    2.403826    0.923260
H        6.093873    0.449489    0.006663
H        4.866416   -1.617142   -0.652862
H       -1.122099   -2.640987   -0.140062
H       -0.362604   -4.893170   -0.959928
H        2.086970   -5.209947   -1.488666
H        3.650704   -3.303049   -1.132664
N        0.766850   -1.811033   -0.191821
N        2.245931    0.278494    0.325475
Co       0.173172    0.082342    0.501351
Cl       0.467362    0.233303    2.752719
C       -4.528419   -0.468007    0.024232
C       -3.679370   -0.632780   -1.087417
C       -2.308875   -0.417083   -0.948261
C       -1.747000   -0.052107    0.288479
C       -2.604464    0.125952    1.386806
C       -3.978666   -0.081817    1.261993
H       -4.102266   -0.918541   -2.053385
H       -1.667602   -0.526349   -1.827736
H       -2.179341    0.414377    2.350212
C        0.192317    1.839654   -1.856674
C        0.170064    3.087382   -2.493063
C       -0.063179    4.249780   -1.750181
C       -0.275545    4.159404   -0.370108
C       -0.255752    2.911994    0.266861
C       -0.017217    1.748210   -0.476679
H        0.381084    0.936962   -2.447458
H        0.337654    3.151206   -3.572332
H       -0.083299    5.223430   -2.246785
H       -0.424268    2.835628    1.344886
H       -0.464873    5.063826    0.215463
H       -4.635783    0.050157    2.124821
C       -5.939991   -0.691648   -0.106996
N       -7.081689   -0.878194   -0.215793
3TS-3
B3LYP-D3 SCF energy:   -2892.98042621 a.u.
B3LYP-D3 enthalpy:   -2892.615057 a.u.
B3LYP-D3 free energy:   -2892.697812 a.u.
M06 SCF energy in solution:   -2893.51074925 a.u.
M06 enthalpy in solution:   -2893.145380 a.u.
M06 free energy in solution:   -2893.228135 a.u.
Imaginary frequency:     -67.1059 cm-1

Cartesian coordinates
ATOM       X           Y           Z
C       -2.639849    1.088968   -0.598462
C       -3.023869   -1.201142   -0.432157
C       -4.290397   -1.083529   -1.003199
C       -4.727222    0.182979   -1.398829
C       -3.894316    1.282036   -1.193705
C       -1.695026    2.186365   -0.284238
C        0.357536    2.691873    0.688484
C        0.172731    4.058837    0.488771
C       -1.001021    4.488834   -0.136933
C       -1.950501    3.544536   -0.524586
H       -2.621366   -2.167600   -0.121561
H       -4.912746   -1.970006   -1.136426
H       -5.709066    0.316142   -1.858889
H       -4.220174    2.279186   -1.489373
H        1.245455    2.288344    1.179828
H        0.934524    4.766767    0.819475
H       -1.180168    5.551791   -0.313994
H       -2.878882    3.862987   -0.998742
N       -0.546948    1.789770    0.297783
N       -2.220858   -0.146688   -0.241895
Co      -0.351659   -0.245512    0.709667
Cl      -0.383191    0.114070    2.954504
C        4.088416    0.471541   -0.737811
C        3.048865    0.523482   -1.688028
C        1.753398    0.166332   -1.321527
C        1.459600   -0.237470   -0.010115
C        2.499969   -0.298602    0.933098
C        3.800955    0.054704    0.577261
H        3.266515    0.847387   -2.708400
H        0.954974    0.213484   -2.066622
H        2.274989   -0.596349    1.959519
C       -0.137470   -2.538666   -1.248493
C       -0.176485   -3.918035   -1.475458
C        0.003589   -4.810889   -0.412266
C        0.228971   -4.314050    0.875464
C        0.277668   -2.933124    1.104262
C        0.075651   -2.035488    0.042318
H       -0.274668   -1.850219   -2.086502
H       -0.343602   -4.297087   -2.487860
H       -0.022333   -5.889142   -0.589557
H        0.450182   -2.550501    2.114333
H        0.374667   -5.003584    1.711791
H        4.602996    0.014978    1.317875
C        5.423099    0.845597   -1.106438
N        6.502375    1.154419   -1.406880
bpy
B3LYP-D3 SCF energy:    -495.03149088 a.u.
B3LYP-D3 enthalpy:    -494.864120 a.u.
B3LYP-D3 free energy:    -494.908378 a.u.
M06 SCF energy in solution:    -495.19463790 a.u.
M06 enthalpy in solution:    -495.027267 a.u.
M06 free energy in solution:    -495.071525 a.u.

Cartesian coordinates
ATOM       X           Y           Z
C       -0.748058    0.005813   -0.000016
C       -2.688092   -1.167802   -0.367210
C       -3.496191   -0.076582   -0.024471
C       -2.866959    1.110773    0.352403
C       -1.472544    1.155894    0.365237
C        0.748058    0.005802   -0.000113
C        2.688062   -1.167821    0.367249
C        3.496187   -0.076597    0.024643
C        2.866994    1.110765   -0.352369
C        1.472569    1.155872   -0.365313
H       -3.147653   -2.117456   -0.668170
H       -4.584936   -0.162260   -0.049990
H       -3.451937    1.987925    0.641227
H       -0.951650    2.062440    0.679217
H        3.147596   -2.117502    0.668166
H        4.584939   -0.162261    0.050234
H        3.452020    1.987898   -0.641113
H        0.951698    2.062433   -0.679292
N        1.357412   -1.134138    0.355475
N       -1.357447   -1.134137   -0.355550
Cl-
B3LYP-D3 SCF energy:    -460.09249410 a.u.
B3LYP-D3 enthalpy:    -460.090134 a.u.
B3LYP-D3 free energy:    -460.107517 a.u.
M06 SCF energy in solution:    -460.35738409 a.u.
M06 enthalpy in solution:    -460.355024 a.u.
M06 free energy in solution:    -460.372407 a.u.

Cartesian coordinates
ATOM       X           Y           Z
Cl       0.000000    0.000000    0.000000
3TS-4
B3LYP-D3 SCF energy:   -7706.24709104 a.u.
B3LYP-D3 enthalpy:   -7705.872089 a.u.
B3LYP-D3 free energy:   -7705.968647 a.u.
M06 SCF energy in solution:   -7707.26576172 a.u.
M06 enthalpy in solution:   -7706.890760 a.u.
M06 free energy in solution:   -7706.987318 a.u.
Imaginary frequency:     -71.7306 cm-1

Cartesian coordinates
ATOM       X           Y           Z
C       -1.890948   -2.581928    0.507733
C       -0.758664   -3.025484   -1.470518
C       -1.428444   -4.237824   -1.642224
C       -2.374988   -4.616452   -0.689382
C       -2.608368   -3.781476    0.402950
C       -2.019919   -1.646217    1.649324
C       -1.218137    0.296075    2.644353
C       -2.074180    0.158192    3.734955
C       -2.946680   -0.930027    3.761032
C       -2.917954   -1.841730    2.707691
H       -0.003079   -2.673298   -2.176925
H       -1.203589   -4.865865   -2.505823
H       -2.922111   -5.556766   -0.787921
H       -3.331783   -4.069622    1.164815
H       -0.517489    1.127156    2.572371
H       -2.051029    0.896029    4.538314
H       -3.641288   -1.071388    4.592024
H       -3.589760   -2.699166    2.710899
N       -1.196278   -0.578155    1.634349
N       -0.997927   -2.222059   -0.430566
Co       0.107125   -0.413238    0.003754
Cl       1.635370   -1.781456    1.171325
C       -3.355599    2.518966   -1.537758
C       -3.100793    1.294535   -2.181677
C       -2.054369    0.478812   -1.747346
C       -1.256386    0.875592   -0.669233
C       -1.499225    2.092835   -0.029671
C       -2.543299    2.913733   -0.459449
H       -3.719085    0.986890   -3.027769
H       -1.857380   -0.455986   -2.271137
H       -0.881216    2.427597    0.801372
Br       1.261603   -0.330967   -2.208385
C        1.619128    2.647483   -0.153296
C        1.428338    3.920150    0.390493
C        1.359185    4.079743    1.780533
C        1.507663    2.967764    2.618734
C        1.716356    1.701373    2.057978
C        1.757708    1.502205    0.661097
H        1.644240    2.525550   -1.240379
H        1.323516    4.788891   -0.265339
H        1.200932    5.072476    2.211134
H        1.853143    0.833744    2.712681
H        1.476293    3.093070    3.705319
Zn       2.890653   -0.038534   -0.052778
Cl       4.971819   -0.442517   -0.485379
H       -2.728179    3.866481    0.041434
C       -4.436489    3.356776   -1.974566
N       -5.315228    4.031706   -2.322526

14
B3LYP-D3 SCF energy:   -4813.23576923 a.u.
B3LYP-D3 enthalpy:   -4813.228170 a.u.
B3LYP-D3 free energy:   -4813.261754 a.u.
M06 SCF energy in solution:   -4813.74253193 a.u.
M06 enthalpy in solution:   -4813.734933 a.u.
M06 free energy in solution:   -4813.768517 a.u.

Cartesian coordinates
ATOM       X           Y           Z
Zn       0.000000    0.000000    0.518334
Cl       0.000000    0.000000    2.628500
Br       0.000000    0.000000   -1.720986
315
B3LYP-D3 SCF energy:   -2927.76883994 a.u.
B3LYP-D3 enthalpy:   -2927.233932 a.u.
B3LYP-D3 free energy:   -2927.334199 a.u.
M06 SCF energy in solution:   -2928.35836384 a.u.
M06 enthalpy in solution:   -2927.823456 a.u.
M06 free energy in solution:   -2927.923723 a.u.

Cartesian coordinates
ATOM       X           Y           Z
C        1.071511    2.630331   -0.662138
C       -0.249789    1.801947   -2.388827
C        0.055035    2.878281   -3.219318
C        0.907767    3.869875   -2.729115
C        1.417134    3.747083   -1.437307
C        1.560046    2.420949    0.724546
C        1.305745    1.205140    2.682929
C        2.351869    1.886551    3.306984
C        3.028020    2.870273    2.583865
C        2.628977    3.141649    1.274650
H       -0.909325    0.996353   -2.717682
H       -0.369176    2.933728   -4.223130
H        1.169907    4.734205   -3.343358
H        2.067299    4.522189   -1.032432
H        0.764799    0.407852    3.197154
H        2.631496    1.637977    4.332162
H        3.863863    3.415364    3.027931
H        3.160690    3.889296    0.686541
N        0.918030    1.467743    1.430472
N        0.248153    1.679281   -1.152067
Co      -0.229804    0.037683    0.092638
C        4.075781   -1.875678   -0.859490
C        3.230105   -1.379462   -1.865636
C        1.972316   -0.870018   -1.530309
C        1.517915   -0.849681   -0.199754
C        2.371983   -1.357951    0.791837
C        3.634250   -1.859205    0.477327
H        3.563671   -1.385901   -2.905775
H        1.353919   -0.471417   -2.338368
H        2.046085   -1.379571    1.832538
H        4.284037   -2.248447    1.264270
C        5.374645   -2.389192   -1.191958
N        6.426322   -2.799721   -1.462580
C       -2.860797   -0.795373   -1.182061
C       -1.189119   -2.100186   -2.121104
C       -2.114977   -2.976897   -2.688709
C       -3.472879   -2.739021   -2.471073
C       -3.852653   -1.635204   -1.706770
C       -3.164230    0.396863   -0.350562
C       -2.304434    2.028264    1.068538
C       -3.548396    2.636875    1.220561
C       -4.640069    2.085981    0.545735
C       -4.445473    0.958504   -0.250713
H       -0.115276   -2.259779   -2.239135
H       -1.771434   -3.829745   -3.276561
H       -4.230557   -3.409345   -2.882839
H       -4.907525   -1.447782   -1.507208
H       -1.414873    2.411993    1.572147
H       -3.652971    3.520656    1.851928
H       -5.633030    2.532726    0.632343
H       -5.282315    0.528689   -0.800459
N       -2.120764    0.939310    0.312147
N       -1.551353   -1.038554   -1.393915
C       -0.661151   -1.439700    1.339153
C       -1.273338   -1.046192    2.540012
C       -0.494030   -2.809894    1.096200
C       -1.700802   -1.998563    3.477392
H       -1.443940    0.010089    2.764083
C       -0.929669   -3.762167    2.023860
H       -0.004444   -3.148390    0.181621
C       -1.531581   -3.360361    3.220938
H       -2.174205   -1.667573    4.406012
H       -0.787948   -4.825567    1.812243
H       -1.865042   -4.104385    3.948236
3TS-5
B3LYP-D3 SCF energy:   -2927.76470046 a.u.
B3LYP-D3 enthalpy:   -2927.230795 a.u.
B3LYP-D3 free energy:   -2927.332188 a.u.
M06 SCF energy in solution:   -2928.35008438 a.u.
M06 enthalpy in solution:   -2927.816179 a.u.
M06 free energy in solution:   -2927.917572 a.u.
Imaginary frequency:     -26.4760 cm-1

Cartesian coordinates
ATOM       X           Y           Z
C       -0.097616    2.057806   -2.119195
C        0.678758    0.003483   -2.858318
C        0.933966    0.487041   -4.140238
C        0.647034    1.825204   -4.408481
C        0.129737    2.618264   -3.385680
C       -0.596905    2.864563   -0.972183
C       -0.988680    2.948419    1.307863
C       -1.411638    4.277267    1.250939
C       -1.433796    4.909534    0.007658
C       -1.022178    4.195150   -1.116450
H        0.900560   -1.031678   -2.606573
H        1.354457   -0.173293   -4.900364
H        0.833503    2.252456   -5.396251
H       -0.076595    3.670733   -3.574211
H       -0.963456    2.409172    2.257393
H       -1.717203    4.793762    2.162527
H       -1.765358    5.945733   -0.089651
H       -1.038982    4.675029   -2.094028
N       -0.595790    2.256742    0.231211
N        0.169725    0.756157   -1.875986
Co      -0.156224   -0.015034    0.155766
C        4.585445   -0.365614    0.421434
C        3.834863   -1.494221    0.802448
C        2.445565   -1.414047    0.884275
C        1.761914   -0.228605    0.564222
C        2.526058    0.907409    0.237717
C        3.916385    0.842771    0.152327
H        4.348493   -2.425070    1.052546
H        1.886762   -2.280970    1.241633
H        2.034539    1.861494    0.035761
H        4.492813    1.728724   -0.122968
C        6.014803   -0.441399    0.322410
N        7.170787   -0.503824    0.232881
C       -1.745235   -2.472490   -0.938133
C        0.506646   -2.952266   -1.176115
C        0.247609   -4.135927   -1.868491
C       -1.082352   -4.479555   -2.111428
C       -2.089733   -3.638484   -1.641149
C       -2.770020   -1.556691   -0.365294
C       -3.201544    0.435455    0.736443
C       -4.568461    0.173731    0.812335
C       -5.042271   -1.017062    0.263094
C       -4.132215   -1.892115   -0.327378
H        1.532583   -2.637432   -0.974168
H        1.073622   -4.762794   -2.208890
H       -1.336073   -5.390109   -2.658811
H       -3.132307   -3.891421   -1.828912
H       -2.791462    1.347855    1.164659
H       -5.235834    0.887191    1.298366
H       -6.104022   -1.270428    0.302139
H       -4.484796   -2.837311   -0.737246
N       -2.324678   -0.394049    0.159020
N       -0.456173   -2.138309   -0.726094
C        0.138102   -0.212057    2.093593
C        0.599651    0.742469    3.011912
C       -0.457522   -1.386270    2.585575
C        0.403339    0.565748    4.385959
H        1.153258    1.614391    2.657401
C       -0.657028   -1.561568    3.960006
H       -0.776376   -2.174344    1.899117
C       -0.234800   -0.583105    4.864990
H        0.773306    1.319870    5.085797
H       -1.138376   -2.473552    4.323488
H       -0.379386   -0.726115    5.938344
316
B3LYP-D3 SCF energy:   -5235.40059215 a.u.
B3LYP-D3 enthalpy:   -5235.127902 a.u.
B3LYP-D3 free energy:   -5235.205639 a.u.
M06 SCF energy in solution:   -5236.08299288 a.u.
M06 enthalpy in solution:   -5235.810303 a.u.
M06 free energy in solution:   -5235.888040 a.u.

Cartesian coordinates
ATOM       X           Y           Z
C       -2.254716    1.736113    0.118265
C       -0.163842    2.781411   -0.096368
C       -0.702250    4.032195    0.150698
C       -2.091310    4.137293    0.373938
C       -2.862732    2.984515    0.355534
C       -2.956955    0.455425    0.114092
C       -2.709154   -1.867635   -0.106191
C       -4.056944   -2.088527    0.124747
C       -4.894118   -0.975717    0.341847
C       -4.339878    0.296057    0.332646
H        0.903362    2.647715   -0.294976
H       -0.056551    4.912057    0.159446
H       -2.554011    5.109075    0.558808
H       -3.937702    3.043325    0.529761
H       -2.024241   -2.696611   -0.301536
H       -4.448469   -3.107051    0.126612
H       -5.964435   -1.109749    0.513207
H       -4.971955    1.169383    0.497195
N       -2.159678   -0.634382   -0.114661
N       -0.906658    1.652080   -0.121364
Co      -0.287745   -0.163921   -0.655617
Cl       0.759182   -0.880096   -2.451047
C        1.119348   -2.607953    0.764466
C        0.636645   -1.394642    1.313040
C        1.396705   -0.224289    1.191608
C        2.633066   -0.274271    0.520154
C        3.109139   -1.462390   -0.027690
C        2.348755   -2.628742    0.093532
H       -0.293055   -1.386014    1.882426
H        1.064567    0.698622    1.666446
H        4.053526   -1.476688   -0.572039
Br       3.636858    1.326643    0.329868
H        2.704127   -3.556493   -0.357080
C        0.313379   -3.788776    0.859399
N       -0.369803   -4.725267    0.932238
116
B3LYP-D3 SCF energy:   -5235.36976542 a.u.
B3LYP-D3 enthalpy:   -5235.096626 a.u.
B3LYP-D3 free energy:   -5235.169070 a.u.
M06 SCF energy in solution:   -5236.05324083 a.u.
M06 enthalpy in solution:   -5235.780101 a.u.
M06 free energy in solution:   -5235.852545 a.u.

Cartesian coordinates
ATOM       X           Y           Z
C       -2.447799    1.535241    0.094690
C       -0.556153    2.905345    0.164321
C       -1.321199    4.024216    0.474000
C       -2.706184    3.875432    0.620559
C       -3.272433    2.618359    0.422842
C       -2.901423    0.177316   -0.215586
C       -2.174559   -1.885084   -1.033133
C       -3.445976   -2.430897   -0.884171
C       -4.478154   -1.633322   -0.378262
C       -4.201679   -0.309633   -0.041951
H        0.526369    2.969122    0.040192
H       -0.835706    4.993244    0.600985
H       -3.335618    4.731531    0.872434
H       -4.350696    2.476495    0.502766
H       -1.326030   -2.448093   -1.425559
H       -3.616781   -3.473734   -1.155824
H       -5.481664   -2.040546   -0.238732
H       -4.980816    0.334420    0.367801
N       -1.904525   -0.608949   -0.704366
N       -1.095557    1.683687   -0.006841
Co      -0.127837    0.116179   -0.533979
Cl       0.847647   -1.162846   -2.055869
C        0.580158   -1.818506    1.427601
C        0.416313   -0.381342    1.333176
C        1.528630    0.392728    0.857731
C        2.718802   -0.275706    0.473833
C        2.840876   -1.653137    0.521305
C        1.759255   -2.418922    1.007647
H       -0.320165    0.079984    1.999786
H        1.593077    1.458882    1.080131
H        3.753312   -2.142768    0.182425
Br       4.169356    0.781022   -0.155541
H        1.849021   -3.506688    1.039206
C       -0.526281   -2.598375    1.881752
N       -1.461823   -3.200216    2.223692
3TS-6
B3LYP-D3 SCF energy:   -5235.39126662 a.u.
B3LYP-D3 enthalpy:   -5235.119304 a.u.
B3LYP-D3 free energy:   -5235.195536 a.u.
M06 SCF energy in solution:   -5236.07395602 a.u.
M06 enthalpy in solution:   -5235.801993 a.u.
M06 free energy in solution:   -5235.878225 a.u.
Imaginary frequency:    -123.4692 cm-1

Cartesian coordinates
ATOM       X           Y           Z
C       -1.386752    2.088561    0.155358
C        0.465057    2.229639    1.567663
C        0.430574    3.624836    1.555845
C       -0.560383    4.257406    0.800886
C       -1.487590    3.484984    0.097996
C       -2.326269    1.148854   -0.517413
C       -2.887835   -1.084164   -0.875625
C       -3.997040   -0.737761   -1.647286
C       -4.261078    0.617031   -1.859134
C       -3.416658    1.570515   -1.289454
H        1.183915    1.652990    2.156635
H        1.163167    4.196892    2.127686
H       -0.619011    5.347666    0.764593
H       -2.275613    3.969364   -0.478675
H       -2.614753   -2.125775   -0.690440
H       -4.632305   -1.517147   -2.071516
H       -5.116545    0.931677   -2.461264
H       -3.609602    2.631930   -1.443942
N       -2.077514   -0.169489   -0.329751
N       -0.409334    1.500830    0.871057
Co      -0.328994   -0.577256    0.788803
Cl       0.095212   -0.956743    2.968414
C        3.320032    0.499491   -1.217793
C        2.131486    0.378621   -1.965418
C        1.103058   -0.447960   -1.523181
C        1.229652   -1.120822   -0.284113
C        2.449385   -1.065798    0.434501
H        2.024012    0.932224   -2.900970
H        0.192400   -0.564289   -2.112483
H        2.527681   -1.604574    1.379020
Br       0.106000   -3.001806   -0.190072
C        3.468908   -0.246914   -0.020612
H        4.393444   -0.158304    0.554341
C        4.367945    1.364051   -1.666708
N        5.212918    2.076895   -2.027626
1TS-6
B3LYP-D3 SCF energy:   -5235.35975708 a.u.
B3LYP-D3 enthalpy:   -5235.087436 a.u.
B3LYP-D3 free energy:   -5235.159852 a.u.
M06 SCF energy in solution:   -5236.04263050 a.u.
M06 enthalpy in solution:   -5235.770309 a.u.
M06 free energy in solution:   -5235.842725 a.u.
Imaginary frequency:     -98.0051 cm-1

Cartesian coordinates
ATOM       X           Y           Z
C       -0.384104    2.182091   -0.304427
C        1.936191    2.318687   -0.041293
C        1.843027    3.603436    0.474968
C        0.577278    4.194665    0.615349
C       -0.543525    3.471419    0.215445
C       -1.445461    1.308446   -0.789277
C       -1.821847   -0.752772   -1.835798
C       -3.195833   -0.556080   -1.803044
C       -3.711108    0.615121   -1.228718
C       -2.821907    1.559460   -0.726291
H        2.898252    1.816124   -0.156362
H        2.751868    4.134448    0.763938
H        0.472540    5.202936    1.020731
H       -1.541863    3.903687    0.295898
H       -1.357123   -1.643515   -2.260964
H       -3.856520   -1.320816   -2.214811
H       -4.788242    0.779669   -1.166624
H       -3.187613    2.479444   -0.268612
N       -0.956309    0.152849   -1.328696
N        0.852458    1.603479   -0.417736
Co       0.865053   -0.140231   -1.117842
Cl       1.254840   -1.926432   -2.361805
C       -1.912604   -1.223975    1.779826
C       -1.131055   -0.179995    2.317117
C        0.235577   -0.129747    2.073148
C        0.811700   -1.093014    1.227692
C        0.075103   -2.201169    0.775914
C       -1.287251   -2.253103    1.044097
H       -1.605847    0.598806    2.916746
H        0.839695    0.687549    2.467217
H        0.550436   -2.947945    0.141346
Br       2.709682   -1.025166    0.897289
C       -3.333831   -1.219828    1.954965
N       -4.490471   -1.193460    2.066730
H       -1.885033   -3.075954    0.648690
317
B3LYP-D3 SCF energy:   -5235.41166071 a.u.
B3LYP-D3 enthalpy:   -5235.137853 a.u.
B3LYP-D3 free energy:   -5235.215453 a.u.
M06 SCF energy in solution:   -5236.08826310 a.u.
M06 enthalpy in solution:   -5235.814455 a.u.
M06 free energy in solution:   -5235.892055 a.u.

Cartesian coordinates
ATOM       X           Y           Z
C        2.424077    1.010293    0.761127
C        2.886443   -1.253764    1.036428
C        3.992821   -0.979848    1.841315
C        4.303826    0.352971    2.117023
C        3.510823    1.362770    1.571735
C        1.536481    1.986629    0.089443
C       -0.295278    2.221822   -1.324540
C       -0.171260    3.609766   -1.335928
C        0.853954    4.195657   -0.589853
C        1.725038    3.375583    0.125128
H        2.574160   -2.273578    0.797863
H        4.589804   -1.800323    2.242933
H        5.156785    0.607253    2.750534
H        3.737227    2.409179    1.775512
H       -1.057156    1.700386   -1.904943
H       -0.866477    4.212241   -1.922686
H        0.982577    5.280264   -0.573930
H        2.547801    3.809978    0.692610
N        0.526411    1.442716   -0.615398
N        2.126278   -0.283032    0.516221
Co       0.380852   -0.635306   -0.661718
Cl       0.531805   -0.476847   -2.911148
C       -3.955472    0.301382    0.964815
C       -2.868000    0.337625    1.859975
C       -1.588274    0.004593    1.414739
C       -1.393330   -0.353512    0.080339
C       -2.464773   -0.416305   -0.815180
C       -3.746888   -0.083231   -0.374029
H       -3.033560    0.627303    2.900108
H       -0.746115    0.025173    2.110782
H       -2.290318   -0.722682   -1.849072
Br       0.072756   -2.893339   -0.098487
H       -4.593217   -0.124293   -1.063343
C       -5.270144    0.657747    1.417880
N       -6.331537    0.953826    1.785471
117
B3LYP-D3 SCF energy:   -5235.41058244 a.u.
B3LYP-D3 enthalpy:   -5235.135885 a.u.
B3LYP-D3 free energy:   -5235.208160 a.u.
M06 SCF energy in solution:   -5236.08998973 a.u.
M06 enthalpy in solution:   -5235.815292 a.u.
M06 free energy in solution:   -5235.887567 a.u.

Cartesian coordinates
ATOM       X           Y           Z
C        1.572720    1.143066    1.361586
C        1.597515   -1.056623    2.113806
C        2.006509   -0.664159    3.387663
C        2.189251    0.693696    3.648334
C        1.973288    1.608541    2.619133
C        1.367351    2.013074    0.190062
C        0.879297    2.041512   -2.084428
C        1.034776    3.425837   -2.145474
C        1.355898    4.120135   -0.979013
C        1.529329    3.403016    0.204060
H        1.426535   -2.102867    1.845404
H        2.171080   -1.421641    4.155733
H        2.499866    1.039365    4.636853
H        2.119225    2.674226    2.792381
H        0.626496    1.428908   -2.954171
H        0.898885    3.940705   -3.097968
H        1.474344    5.205973   -0.986845
H        1.788618    3.920411    1.127152
N        1.032316    1.355338   -0.943607
N        1.376551   -0.176386    1.126451
Co       0.687556   -0.608941   -0.715150
Cl       0.380839   -0.928983   -2.878868
C       -3.756488    0.345892    0.591707
C       -2.930856   -0.442093    1.414175
C       -1.631373   -0.751932    1.012743
C       -1.120906   -0.275336   -0.203888
C       -1.959527    0.480566   -1.037465
C       -3.260473    0.796004   -0.645518
H       -3.314131   -0.816978    2.365930
H       -1.023089   -1.389613    1.652504
H       -1.604991    0.808996   -2.013113
Br       0.671927   -2.938209   -0.383939
H       -3.901261    1.388780   -1.302281
C       -5.087560    0.683603    1.008233
N       -6.161697    0.964814    1.350270
